# Supplementary material for: Unveiling the Petunia hybrida Virome: Metatranscriptomic Profiling from the Bulgarian Market and In Vitro Cultures
Source: Plants (Basel). 2025 Aug 21;14(16):2597. doi: 10.3390/plants14162597 (PMC12389112; doi:10.3390/plants14162597)
Supplement: Supplementary file 1 [file plants-14-02597-s001.zip]

Archive with 1 entries (1 files):
- plants-3794198-supplementary.pdf
